# Supplementary material for: Tuning Polymer–Metal Interfaces via Solvent-Engineered Electroless Nickel Coatings on Functional Fibres
Source: Polymers (Basel). 2025 Jun 18;17(12):1693. doi: 10.3390/polym17121693 (PMC12196621; doi:10.3390/polym17121693)
Supplement: Supplementary file 1 [file polymers-17-01693-s001.zip]

Archive with 1 entries (1 files):
- polymers-3686625-supplementary.pdf
